# Supplementary material for: Loss of Estrogen Receptors is Associated with Increased Tumor Aggression in Laryngeal Squamous Cell Carcinoma
Source: Sci Rep. 2020 Mar 6;10:4227. doi: 10.1038/s41598-020-60675-2 (PMC7060328; doi:10.1038/s41598-020-60675-2)
Supplement: Supplementary file 2 — Dataset for Figures 1-6. [file 41598_2020_60675_MOESM2_ESM.xlsx]

## Sheet: Figure 1A
Graph Title:	17b-Estradiol Production			UM-SCC-12	UM-SCC-11A
				269.308	232.477
Y-axis:	pg/mL E2			332.678	218.3
				238.55	200.537
				193.562	195.848
				241.681	212.995
				251.478	238.55

## Sheet: Figure 1B
Graph Title:	17b-Estradiol Production per cell			UM-SCC-12	UM-SCC-11A
				51.6121	76.1187
Y-axis:	pg E2/ ug DNA			8.09731*	60.2536
				42.8228	54.0504
				32.0174	54.6605
				39.6929	59.8813
				47.6284	78.8281
			*Statistical outlier - data excluded

## Sheet: Figure 1C
Graph Title:	Aromatase Activity			UM-SCC-12	UM-SCC-11A
				0.816997	n.d.
Y-axis:	nU/mg Protein			0.101866	n.d.
				0.501149	3.30931
				0.383177	6.85625
				0.253834	4.3875
				1.10315	1.34003
			n.d. = not detected

## Sheet: Figure 2A
Graph Title:	Absolute Tumor Volume: UM-SCCC-12			12 control								12 17b-Estradiol
			2	105.12	75.75	209.5	59.87	110.13	97.36	72.49	55.84	105.83	161.33	66.34	123.04	97.53	196.69	38.73	112.27	93.86
Y-axis:	Tumor Volume (mm3)		3	120.6	283.3	228.8	267.3	75.5	106.8	130.6	433.2	57.5	88.1	86.2	77.3	160.8	88.7	142	85.9	79
			4	353.9	280.8	334.1	443.4	285.1	423.3	682.9	842.6	90.3	247.7	160.7	253.7	515.9	347.3	261.8	199.4	292.8
			5	461.4	547.5	290.4	612.7	404.2	275.6	215.7	n/a	78.6	462.6	280.6	598.2	1074.9	435.2	375.5	312.9	410.7
			6	457.2	469.1	373.6	591	337.6	266.3	275.2	n/a	111.6	541.9	281	538.6	931	380.9	199.2	345.9	440
			7	585.3	692.8	729.6	866.7	439.5	278.3	266.9	n/a	377.9	1072.6	1206.3	1103.1	1151.2	607.5	709.3	776.9	701
			8	450.7	586.1	487.8	967.6	454.4	165.8	424.2	n/a	224.2	1170.5	2254.7	1301	1610.6	817.1	610.8	729.2	1161.6
				*Statistical outlier - data excluded
				n/a = data not available because animal died prior to end of study

## Sheet: Figure 2B
Graph Title:	Absolute Tumor Volume: UM-SCCC-11A			11A Control						11A 17b-Estradiol
			2	t.n.d.	131.11	t.n.d.	t.n.d.	t.n.d.	t.n.d.	87.5	141.26	108.18	21.05	106.01	82.14
Y-axis:	Tumor Volume (mm3)		3	69.2	81.1	t.n.d.	t.n.d.	t.n.d.	56.8	97.2	157	73.4	99	106.7	68.3
			4	152	190.35	t.n.d.	t.n.d.	t.n.d.	228.7	91.6	436.6	239	190	201.7	226
			5	347.4	1110.7	371.1	353.4	t.n.d.	964	449.2	467	128.4	227	566.7	508.9
			6	388	629.7	517.1	435.1	t.n.d.	706.2	887.2	752.2	987.9	787.5	554.2	520.9
			7	1708.4	1681.8	1775.7	755.6	t.n.d.	1207.8	1692.9	1589.7	1832.8	1442.8	1907.7	1552.7
			8	1370	2559.8	1648.4	1579.9	t.n.d.	2370.6	2638.6	2537.5	3886.4	1687.1	2679.7	n/a
				*Statistical outlier - data excluded
				n/a = data not available because animal died prior to end of study
				t.n.d. = tumor not detected

## Sheet: Figure 2C
Graph Title:	Tumor Volume: uCT				Vehicle									17b-Estradiol
				12	n/a	122.751	118.342	74.3448	244.815	127.279	23.8227	52.8898	196.986	107.993	781.919	11189.3	818.079	678.399	140.371	196.446	238.356	146.796
Y-axis:	Tumor Volume (mm3)			11A	756.216	1805.68	817.361	732.733	1502.42	1905.68				792.788	526.655	1377.83	1366.93	549.544	54.1016
				*Statistical outlier - data excluded
				n/a = data not available because animal died prior to end of study

## Sheet: Figure 4A
Graph Title:	ERa66		Stage	Tumor						Normal
			1	120.039	10228.7	46200.6				s.a.	1009.09	8846.68
Y-axis:	Normalized Signal Intensity		2+3	35.1276	24.3688	312.437	118.654	11.566		5.84436	194.857	2.92712	55.2835
			4	175.878	s.a.	1.5979	15.4443	1.22952	32.6378	71.9101	189.936	294.387	61.9418	1263.43	1007.5
			s.a. = sample not available

## Sheet: Figure 4B
Graph Title:	ERa36		Stage	Tumor						Normal
			1	20873.8	s.a.	s.a.				0	0	0
Y-axis:	Normalized Signal Intensity		2+3	5.68821	13.9038	45.8747	50.1807	0		41.7177	27.0202	4.98047	0.296875
			4	24.6927	126.728	200.114	341.685	367.61	358.122	s.a.	s.a.	23.4242	18971.8	1326.14	14052.1
			s.a. = sample not available

## Sheet: Figure 4C
Graph Title:	ERb		Stage	Tumor						Normal
			1	161.733	202.601	470.927				349.206	364.879	229.662
Y-axis:	Normalized Signal Intensity		2+3	0	0	0	0	0		0	0	0	0	0
			4	s.a.	s.a.	s.a.	0	0	424.473	s.a.	s.a.	s.a.	17432.4	1220.03	15944.7
			s.a. = sample not available

## Sheet: Figure 4D
Graph Title:	Normalized Tumor Expression				Stage 1						Stage 2+3						Stage 4
				ERa66		10.1366	5.22237				6.01051	0.12506	106.739	2.14628			2.44581	0	0.005428	0.249336	0.000973	0.032395
Y-axis:	Treatment/ Control			ERa36	200	200					0.13635	0.514571	9.21091	169.03	200		200	5.4108	8.54308	0.01801	0.277203	0.025485
				ERb	0.463145	0.555254	2.05052				0	0								0	0	0.026622

[truncated: 3 more sheets: Figure 6A, Figure 6B, Figure 6C]
